# Supplementary material for: Exploring biomarkers of MAPK pathway co-expression in lung adenocarcinoma and their functions based on machine learning algorithms and single-cell analysis
Source: Genes Dis. 2024 Jan 26;12(1):101222. doi: 10.1016/j.gendis.2024.101222 (PMC11472232; doi:10.1016/j.gendis.2024.101222)
Supplement: Multimedia component 4 [file mmc4.zip]

Archive with 1 entries (1 files):
- Data and codes for analysis.rar
